# Supplementary material for: Comparative population genomics of manta rays has global implications for management
Source: Mol Ecol. 2023 Nov 23;34(4):e17220. doi: 10.1111/mec.17220 (PMC11789554; doi:10.1111/mec.17220)
Supplement: Supplementary file 2 — Appendix S1. [file MEC-34-e17220-s001.csv]

Sample_ID	Species	Location	Sampling_method	Final_analysis	CITES_information	Contact
1376	Mobula alfredi	Australia Pacific	Live biopsy sampling	Y	Permit numbers PWS2017-AU-000256 and 553090/01	Amelia Armstrong
1379	Mobula alfredi	Australia Pacific	Live biopsy sampling	Y	Permit numbers PWS2017-AU-000256 and 553090/01	Amelia Armstrong
1378	Mobula alfredi	Australia Pacific	Live biopsy sampling	Y	Permit numbers PWS2017-AU-000256 and 553090/01	Amelia Armstrong
1377	Mobula alfredi	Australia Pacific	Live biopsy sampling	N	Permit numbers PWS2017-AU-000256 and 553090/01	Amelia Armstrong
0688	Mobula alfredi	Chagos	Live biopsy sampling	Y	Permit numbers IO/0004/2014/01 and 531703/01	Daniel Fernando / Guy Stevens
0687	Mobula alfredi	Chagos	Live biopsy sampling	Y	Permit numbers IO/0004/2014/01 and 531703/01	Daniel Fernando / Guy Stevens
0686	Mobula alfredi	Chagos	Live biopsy sampling	Y	Permit numbers IO/0004/2014/01 and 531703/01	Daniel Fernando / Guy Stevens
0685	Mobula alfredi	Chagos	Live biopsy sampling	Y	Permit numbers IO/0004/2014/01 and 531703/01	Daniel Fernando / Guy Stevens
0689	Mobula alfredi	Chagos	Live biopsy sampling	Y	Permit numbers IO/0004/2014/01 and 531703/01	Daniel Fernando / Guy Stevens
0141	Mobula alfredi	Fiji	Live biopsy sampling	Y	Pre-convention	Emily Humble / Steve Pollett / Dan Bowling / Heather Pacey
0148	Mobula alfredi	Fiji	Live biopsy sampling	Y	Pre-convention	Emily Humble / Steve Pollett / Dan Bowling / Heather Pacey
0144	Mobula alfredi	Fiji	Live biopsy sampling	Y	Pre-convention	Emily Humble / Steve Pollett / Dan Bowling / Heather Pacey
0142	Mobula alfredi	Fiji	Live biopsy sampling	Y	Pre-convention	Emily Humble / Steve Pollett / Dan Bowling / Heather Pacey
0140	Mobula alfredi	Fiji	Live biopsy sampling	Y	Pre-convention	Emily Humble / Steve Pollett / Dan Bowling / Heather Pacey
0143	Mobula alfredi	Fiji	Live biopsy sampling	Y	Pre-convention	Emily Humble / Steve Pollett / Dan Bowling / Heather Pacey
0147	Mobula alfredi	Fiji	Live biopsy sampling	Y	Pre-convention	Emily Humble / Steve Pollett / Dan Bowling / Heather Pacey
0146	Mobula alfredi	Fiji	Live biopsy sampling	Y	Pre-convention	Emily Humble / Steve Pollett / Dan Bowling / Heather Pacey
0145	Mobula alfredi	Fiji	Live biopsy sampling	N	Pre-convention	Emily Humble / Steve Pollett / Dan Bowling / Heather Pacey
1336	Mobula alfredi	Hawaii	Live biopsy sampling	Y	Exchanged under institutional scientific exemption codes GB015 and US150(A)	Mark Deakos / Jonathan Whitney
1352	Mobula alfredi	Hawaii	Live biopsy sampling	Y	Exchanged under institutional scientific exemption codes GB015 and US150(A)	Mark Deakos / Jonathan Whitney
1332	Mobula alfredi	Hawaii	Live biopsy sampling	Y	Exchanged under institutional scientific exemption codes GB015 and US150(A)	Mark Deakos / Jonathan Whitney
1334	Mobula alfredi	Hawaii	Live biopsy sampling	Y	Exchanged under institutional scientific exemption codes GB015 and US150(A)	Mark Deakos / Jonathan Whitney
1350	Mobula alfredi	Hawaii	Live biopsy sampling	Y	Exchanged under institutional scientific exemption codes GB015 and US150(A)	Mark Deakos / Jonathan Whitney
1337	Mobula alfredi	Hawaii	Live biopsy sampling	Y	Exchanged under institutional scientific exemption codes GB015 and US150(A)	Mark Deakos / Jonathan Whitney
1346	Mobula alfredi	Hawaii	Live biopsy sampling	Y	Exchanged under institutional scientific exemption codes GB015 and US150(A)	Mark Deakos / Jonathan Whitney
1331	Mobula alfredi	Hawaii	Live biopsy sampling	Y	Exchanged under institutional scientific exemption codes GB015 and US150(A)	Mark Deakos / Jonathan Whitney
1348	Mobula alfredi	Hawaii	Live biopsy sampling	Y	Exchanged under institutional scientific exemption codes GB015 and US150(A)	Mark Deakos / Jonathan Whitney
1333	Mobula alfredi	Hawaii	Live biopsy sampling	Y	Exchanged under institutional scientific exemption codes GB015 and US150(A)	Mark Deakos / Jonathan Whitney
1353	Mobula alfredi	Hawaii	Live biopsy sampling	Y	Exchanged under institutional scientific exemption codes GB015 and US150(A)	Mark Deakos / Jonathan Whitney
1341	Mobula alfredi	Hawaii	Live biopsy sampling	Y	Exchanged under institutional scientific exemption codes GB015 and US150(A)	Mark Deakos / Jonathan Whitney
1342	Mobula alfredi	Hawaii	Live biopsy sampling	Y	Exchanged under institutional scientific exemption codes GB015 and US150(A)	Mark Deakos / Jonathan Whitney
1335	Mobula alfredi	Hawaii	Live biopsy sampling	Y	Exchanged under institutional scientific exemption codes GB015 and US150(A)	Mark Deakos / Jonathan Whitney
1330	Mobula alfredi	Hawaii	Live biopsy sampling	N	Exchanged under institutional scientific exemption codes GB015 and US150(A)	Mark Deakos / Jonathan Whitney
1343	Mobula alfredi	Hawaii	Live biopsy sampling	N	Exchanged under institutional scientific exemption codes GB015 and US150(A)	Mark Deakos / Jonathan Whitney
1354	Mobula alfredi	Hawaii	Live biopsy sampling	N	Exchanged under institutional scientific exemption codes GB015 and US150(A)	Mark Deakos / Jonathan Whitney
1355	Mobula alfredi	Hawaii	Live biopsy sampling	N	Exchanged under institutional scientific exemption codes GB015 and US150(A)	Mark Deakos / Jonathan Whitney
1356	Mobula alfredi	Hawaii	Live biopsy sampling	N	Exchanged under institutional scientific exemption codes GB015 and US150(A)	Mark Deakos / Jonathan Whitney
1329	Mobula alfredi	Hawaii	Live biopsy sampling	N	Exchanged under institutional scientific exemption codes GB015 and US150(A)	Mark Deakos / Jonathan Whitney
1340	Mobula alfredi	Hawaii	Live biopsy sampling	N	Exchanged under institutional scientific exemption codes GB015 and US150(A)	Mark Deakos / Jonathan Whitney
1347	Mobula alfredi	Hawaii	Live biopsy sampling	N	Exchanged under institutional scientific exemption codes GB015 and US150(A)	Mark Deakos / Jonathan Whitney
1357	Mobula alfredi	Hawaii	Live biopsy sampling	N	Exchanged under institutional scientific exemption codes GB015 and US150(A)	Mark Deakos / Jonathan Whitney
1364	Mobula alfredi	Hawaii	Live biopsy sampling	Y	Exchanged under institutional scientific exemption codes GB015 and US150(A)	Mark Deakos / Jonathan Whitney
1360	Mobula alfredi	Hawaii	Live biopsy sampling	Y	Exchanged under institutional scientific exemption codes GB015 and US150(A)	Mark Deakos / Jonathan Whitney
1358	Mobula alfredi	Hawaii	Live biopsy sampling	Y	Exchanged under institutional scientific exemption codes GB015 and US150(A)	Mark Deakos / Jonathan Whitney
1362	Mobula alfredi	Hawaii	Live biopsy sampling	N	Exchanged under institutional scientific exemption codes GB015 and US150(A)	Mark Deakos / Jonathan Whitney
1363	Mobula alfredi	Hawaii	Live biopsy sampling	N	Exchanged under institutional scientific exemption codes GB015 and US150(A)	Mark Deakos / Jonathan Whitney
1365	Mobula alfredi	Hawaii	Live biopsy sampling	N	Exchanged under institutional scientific exemption codes GB015 and US150(A)	Mark Deakos / Jonathan Whitney
1359	Mobula alfredi	Hawaii	Live biopsy sampling	N	Exchanged under institutional scientific exemption codes GB015 and US150(A)	Mark Deakos / Jonathan Whitney
1302	Mobula alfredi	Maldives	Live biopsy sampling	Y	Permit numbers 16-MV/0009/E9 and 550069/01	Guy Stevens / Niv Froman / Tam Sawers
1276	Mobula alfredi	Maldives	Live biopsy sampling	Y	Permit numbers 16-MV/0009/E9 and 550069/01	Guy Stevens / Niv Froman / Tam Sawers
1270	Mobula alfredi	Maldives	Live biopsy sampling	Y	Permit numbers 16-MV/0009/E9 and 550069/01	Guy Stevens / Niv Froman / Tam Sawers
1261	Mobula alfredi	Maldives	Live biopsy sampling	Y	Permit numbers 16-MV/0009/E9 and 550069/01	Guy Stevens / Niv Froman / Tam Sawers
1267	Mobula alfredi	Maldives	Live biopsy sampling	Y	Permit numbers 16-MV/0009/E9 and 550069/01	Guy Stevens / Niv Froman / Tam Sawers
1273	Mobula alfredi	Maldives	Live biopsy sampling	Y	Permit numbers 16-MV/0009/E9 and 550069/01	Guy Stevens / Niv Froman / Tam Sawers
1256	Mobula alfredi	Maldives	Live biopsy sampling	Y	Permit numbers 16-MV/0009/E9 and 550069/01	Guy Stevens / Niv Froman / Tam Sawers
1264	Mobula alfredi	Maldives	Live biopsy sampling	Y	Permit numbers 16-MV/0009/E9 and 550069/01	Guy Stevens / Niv Froman / Tam Sawers
1301	Mobula alfredi	Maldives	Live biopsy sampling	Y	Permit numbers 16-MV/0009/E9 and 550069/01	Guy Stevens / Niv Froman / Tam Sawers
1269	Mobula alfredi	Maldives	Live biopsy sampling	Y	Permit numbers 16-MV/0009/E9 and 550069/01	Guy Stevens / Niv Froman / Tam Sawers
1258	Mobula alfredi	Maldives	Live biopsy sampling	Y	Permit numbers 16-MV/0009/E9 and 550069/01	Guy Stevens / Niv Froman / Tam Sawers
1272	Mobula alfredi	Maldives	Live biopsy sampling	Y	Permit numbers 16-MV/0009/E9 and 550069/01	Guy Stevens / Niv Froman / Tam Sawers
1259	Mobula alfredi	Maldives	Live biopsy sampling	Y	Permit numbers 16-MV/0009/E9 and 550069/01	Guy Stevens / Niv Froman / Tam Sawers
1262	Mobula alfredi	Maldives	Live biopsy sampling	Y	Permit numbers 16-MV/0009/E9 and 550069/01	Guy Stevens / Niv Froman / Tam Sawers
1265	Mobula alfredi	Maldives	Live biopsy sampling	Y	Permit numbers 16-MV/0009/E9 and 550069/01	Guy Stevens / Niv Froman / Tam Sawers
1275	Mobula alfredi	Maldives	Live biopsy sampling	Y	Permit numbers 16-MV/0009/E9 and 550069/01	Guy Stevens / Niv Froman / Tam Sawers
1263	Mobula alfredi	Maldives	Live biopsy sampling	N	Permit numbers 16-MV/0009/E9 and 550069/01	Guy Stevens / Niv Froman / Tam Sawers
1266	Mobula alfredi	Maldives	Live biopsy sampling	N	Permit numbers 16-MV/0009/E9 and 550069/01	Guy Stevens / Niv Froman / Tam Sawers
1303	Mobula alfredi	Maldives	Live biopsy sampling	N	Permit numbers 16-MV/0009/E9 and 550069/01	Guy Stevens / Niv Froman / Tam Sawers
1257	Mobula alfredi	Maldives	Live biopsy sampling	N	Permit numbers 16-MV/0009/E9 and 550069/01	Guy Stevens / Niv Froman / Tam Sawers
1300	Mobula alfredi	Maldives	Live biopsy sampling	Y	Permit numbers 16-MV/0009/E9 and 550069/01	Guy Stevens / Niv Froman / Tam Sawers
1287	Mobula alfredi	Maldives	Live biopsy sampling	N	Permit numbers 16-MV/0009/E9 and 550069/01	Guy Stevens / Niv Froman / Tam Sawers
1304	Mobula alfredi	Maldives	Live biopsy sampling	N	Permit numbers 16-MV/0009/E9 and 550069/01	Guy Stevens / Niv Froman / Tam Sawers
1274	Mobula alfredi	Maldives	Live biopsy sampling	Y	Permit numbers 16-MV/0009/E9 and 550069/01	Guy Stevens / Niv Froman / Tam Sawers
1277	Mobula alfredi	Maldives	Live biopsy sampling	Y	Permit numbers 16-MV/0009/E9 and 550069/01	Guy Stevens / Niv Froman / Tam Sawers
1278	Mobula alfredi	Maldives	Live biopsy sampling	Y	Permit numbers 16-MV/0009/E9 and 550069/01	Guy Stevens / Niv Froman / Tam Sawers
1284	Mobula alfredi	Maldives	Live biopsy sampling	Y	Permit numbers 16-MV/0009/E9 and 550069/01	Guy Stevens / Niv Froman / Tam Sawers
1279	Mobula alfredi	Maldives	Live biopsy sampling	Y	Permit numbers 16-MV/0009/E9 and 550069/01	Guy Stevens / Niv Froman / Tam Sawers
1286	Mobula alfredi	Maldives	Live biopsy sampling	Y	Permit numbers 16-MV/0009/E9 and 550069/01	Guy Stevens / Niv Froman / Tam Sawers
1285	Mobula alfredi	Maldives	Live biopsy sampling	Y	Permit numbers 16-MV/0009/E9 and 550069/01	Guy Stevens / Niv Froman / Tam Sawers
1283	Mobula alfredi	Maldives	Live biopsy sampling	Y	Permit numbers 16-MV/0009/E9 and 550069/01	Guy Stevens / Niv Froman / Tam Sawers
1282	Mobula alfredi	Maldives	Live biopsy sampling	Y	Permit numbers 16-MV/0009/E9 and 550069/01	Guy Stevens / Niv Froman / Tam Sawers
1280	Mobula alfredi	Maldives	Live biopsy sampling	N	Permit numbers 16-MV/0009/E9 and 550069/01	Guy Stevens / Niv Froman / Tam Sawers
1281	Mobula alfredi	Maldives	Live biopsy sampling	N	Permit numbers 16-MV/0009/E9 and 550069/01	Guy Stevens / Niv Froman / Tam Sawers
1271	Mobula alfredi	Maldives	Live biopsy sampling	Y	Permit numbers 16-MV/0009/E9 and 550069/01	Guy Stevens / Niv Froman / Tam Sawers
1260	Mobula alfredi	Maldives	Live biopsy sampling	Y	Permit numbers 16-MV/0009/E9 and 550069/01	Guy Stevens / Niv Froman / Tam Sawers
1297	Mobula alfredi	Maldives	Live biopsy sampling	Y	Permit numbers 16-MV/0009/E9 and 550069/01	Guy Stevens / Niv Froman / Tam Sawers
1289	Mobula alfredi	Maldives	Live biopsy sampling	Y	Permit numbers 16-MV/0009/E9 and 550069/01	Guy Stevens / Niv Froman / Tam Sawers
1296	Mobula alfredi	Maldives	Live biopsy sampling	Y	Permit numbers 16-MV/0009/E9 and 550069/01	Guy Stevens / Niv Froman / Tam Sawers
1288	Mobula alfredi	Maldives	Live biopsy sampling	Y	Permit numbers 16-MV/0009/E9 and 550069/01	Guy Stevens / Niv Froman / Tam Sawers
1290	Mobula alfredi	Maldives	Live biopsy sampling	Y	Permit numbers 16-MV/0009/E9 and 550069/01	Guy Stevens / Niv Froman / Tam Sawers
1299	Mobula alfredi	Maldives	Live biopsy sampling	N	Permit numbers 16-MV/0009/E9 and 550069/01	Guy Stevens / Niv Froman / Tam Sawers
1295	Mobula alfredi	Maldives	Live biopsy sampling	N	Permit numbers 16-MV/0009/E9 and 550069/01	Guy Stevens / Niv Froman / Tam Sawers
1298	Mobula alfredi	Maldives	Live biopsy sampling	N	Permit numbers 16-MV/0009/E9 and 550069/01	Guy Stevens / Niv Froman / Tam Sawers
1294	Mobula alfredi	Maldives	Live biopsy sampling	Y	Permit numbers 16-MV/0009/E9 and 550069/01	Guy Stevens / Niv Froman / Tam Sawers
1291	Mobula alfredi	Maldives	Live biopsy sampling	Y	Permit numbers 16-MV/0009/E9 and 550069/01	Guy Stevens / Niv Froman / Tam Sawers
1292	Mobula alfredi	Maldives	Live biopsy sampling	Y	Permit numbers 16-MV/0009/E9 and 550069/01	Guy Stevens / Niv Froman / Tam Sawers
1293	Mobula alfredi	Maldives	Live biopsy sampling	N	Permit numbers 16-MV/0009/E9 and 550069/01	Guy Stevens / Niv Froman / Tam Sawers
1323	Mobula alfredi	Seychelles	Live biopsy sampling	Y	Permit numbers 4980 and 551058/01	Lauren Peel
1319	Mobula alfredi	Seychelles	Live biopsy sampling	Y	Permit numbers 4980 and 551058/01	Lauren Peel
1315	Mobula alfredi	Seychelles	Live biopsy sampling	Y	Permit numbers 4980 and 551058/01	Lauren Peel
1325	Mobula alfredi	Seychelles	Live biopsy sampling	Y	Permit numbers 4980 and 551058/01	Lauren Peel
1320	Mobula alfredi	Seychelles	Live biopsy sampling	Y	Permit numbers 4980 and 551058/01	Lauren Peel
1318	Mobula alfredi	Seychelles	Live biopsy sampling	Y	Permit numbers 4980 and 551058/01	Lauren Peel
1324	Mobula alfredi	Seychelles	Live biopsy sampling	Y	Permit numbers 4980 and 551058/01	Lauren Peel
1313	Mobula alfredi	Seychelles	Live biopsy sampling	Y	Permit numbers 4980 and 551058/01	Lauren Peel
1312	Mobula alfredi	Seychelles	Live biopsy sampling	Y	Permit numbers 4980 and 551058/01	Lauren Peel
1326	Mobula alfredi	Seychelles	Live biopsy sampling	Y	Permit numbers 4980 and 551058/01	Lauren Peel
1321	Mobula alfredi	Seychelles	Live biopsy sampling	Y	Permit numbers 4980 and 551058/01	Lauren Peel
1322	Mobula alfredi	Seychelles	Live biopsy sampling	Y	Permit numbers 4980 and 551058/01	Lauren Peel
1314	Mobula alfredi	Seychelles	Live biopsy sampling	N	Permit numbers 4980 and 551058/01	Lauren Peel
0133	Mobula alfredi	Seychelles	Live biopsy sampling	Y	Pre-convention	Guy Stevens
0130	Mobula alfredi	Seychelles	Live biopsy sampling	Y	Pre-convention	Guy Stevens
0139	Mobula alfredi	Seychelles	Live biopsy sampling	Y	Pre-convention	Guy Stevens
0135	Mobula alfredi	Seychelles	Live biopsy sampling	Y	Pre-convention	Guy Stevens
0136	Mobula alfredi	Seychelles	Live biopsy sampling	Y	Pre-convention	Guy Stevens
0131	Mobula alfredi	Seychelles	Live biopsy sampling	Y	Pre-convention	Guy Stevens
0132	Mobula alfredi	Seychelles	Live biopsy sampling	Y	Pre-convention	Guy Stevens
0137	Mobula alfredi	Seychelles	Live biopsy sampling	Y	Pre-convention	Guy Stevens
0138_lib2	Mobula alfredi	Seychelles	Live biopsy sampling	Y	Pre-convention	Guy Stevens
0134	Mobula alfredi	Seychelles	Live biopsy sampling	N	Pre-convention	Guy Stevens
1307	Mobula alfredi	Seychelles	Fisheries landings	Y	Permit numbers 4980 and 551058/01	John Nevill / Lauren Peel
0985	Mobula birostris	Mexico Caribbean	Live biopsy sampling	Y	Permit numbers MX80544 and 542913/01	Ramon Bonfil
0986	Mobula birostris	Mexico Caribbean	Live biopsy sampling	Y	Permit numbers MX80544 and 542913/01	Ramon Bonfil
0987	Mobula birostris	Mexico Caribbean	Live biopsy sampling	Y	Permit numbers MX80544 and 542913/01	Ramon Bonfil
0988	Mobula birostris	Mexico Caribbean	Live biopsy sampling	Y	Permit numbers MX80544 and 542913/01	Ramon Bonfil
1152	Mobula birostris	Mexico Pacific	Live biopsy sampling	Y	Exchanged under institutional scientific exemption codes GB015 and US150(A)	Joshua Stewart
1153	Mobula birostris	Mexico Pacific	Live biopsy sampling	Y	Exchanged under institutional scientific exemption codes GB015 and US150(A)	Joshua Stewart
1154	Mobula birostris	Mexico Pacific	Live biopsy sampling	Y	Exchanged under institutional scientific exemption codes GB015 and US150(A)	Joshua Stewart
1164	Mobula birostris	Mexico Pacific	Live biopsy sampling	Y	Exchanged under institutional scientific exemption codes GB015 and US150(A)	Joshua Stewart
1166	Mobula birostris	Mexico Pacific	Live biopsy sampling	Y	Exchanged under institutional scientific exemption codes GB015 and US150(A)	Joshua Stewart
1168	Mobula birostris	Mexico Pacific	Live biopsy sampling	Y	Exchanged under institutional scientific exemption codes GB015 and US150(A)	Joshua Stewart
1167	Mobula birostris	Mexico Pacific	Live biopsy sampling	Y	Exchanged under institutional scientific exemption codes GB015 and US150(A)	Joshua Stewart
1156	Mobula birostris	Mexico Pacific	Live biopsy sampling	N	Exchanged under institutional scientific exemption codes GB015 and US150(A)	Joshua Stewart
1160	Mobula birostris	Mexico Pacific	Live biopsy sampling	N	Exchanged under institutional scientific exemption codes GB015 and US150(A)	Joshua Stewart
1161	Mobula birostris	Mexico Pacific	Live biopsy sampling	N	Exchanged under institutional scientific exemption codes GB015 and US150(A)	Joshua Stewart
1163	Mobula birostris	Mexico Pacific	Live biopsy sampling	N	Exchanged under institutional scientific exemption codes GB015 and US150(A)	Joshua Stewart
1172	Mobula birostris	Mexico Pacific	Live biopsy sampling	Y	Exchanged under institutional scientific exemption codes GB015 and US150(A)	Joshua Stewart
1173	Mobula birostris	Mexico Pacific	Live biopsy sampling	Y	Exchanged under institutional scientific exemption codes GB015 and US150(A)	Joshua Stewart
1062	Mobula birostris	Peru	Fisheries landings	Y	Exchanged under institutional scientific exemption codes GB015 and US150(A)	Kerstin Forsberg
1056	Mobula birostris	Peru	Fisheries landings	Y	Exchanged under institutional scientific exemption codes GB015 and US150(A)	Kerstin Forsberg
1064	Mobula birostris	Peru	Fisheries landings	Y	Exchanged under institutional scientific exemption codes GB015 and US150(A)	Kerstin Forsberg
1063	Mobula birostris	Peru	Fisheries landings	Y	Exchanged under institutional scientific exemption codes GB015 and US150(A)	Kerstin Forsberg
1054	Mobula birostris	Peru	Fisheries landings	Y	Exchanged under institutional scientific exemption codes GB015 and US150(A)	Kerstin Forsberg
1057	Mobula birostris	Peru	Fisheries landings	Y	Exchanged under institutional scientific exemption codes GB015 and US150(A)	Kerstin Forsberg
1060	Mobula birostris	Peru	Fisheries landings	Y	Exchanged under institutional scientific exemption codes GB015 and US150(A)	Kerstin Forsberg
1052	Mobula birostris	Peru	Fisheries landings	N	Exchanged under institutional scientific exemption codes GB015 and US150(A)	Kerstin Forsberg
1059	Mobula birostris	Peru	Fisheries landings	N	Exchanged under institutional scientific exemption codes GB015 and US150(A)	Kerstin Forsberg
1061	Mobula birostris	Peru	Fisheries landings	N	Exchanged under institutional scientific exemption codes GB015 and US150(A)	Kerstin Forsberg
1053	Mobula birostris	Peru	Fisheries landings	N	Exchanged under institutional scientific exemption codes GB015 and US150(A)	Kerstin Forsberg
1058	Mobula birostris	Peru	Fisheries landings	N	Exchanged under institutional scientific exemption codes GB015 and US150(A)	Kerstin Forsberg
1183	Mobula birostris	South Africa	Shark nets	Y	Exchanged under institutional scientific exemption codes GB015 and US150(A)	Sabine Wintner
1182	Mobula birostris	South Africa	Shark nets	Y	Exchanged under institutional scientific exemption codes GB015 and US150(A)	Sabine Wintner
1181	Mobula birostris	South Africa	Shark nets	Y	Exchanged under institutional scientific exemption codes GB015 and US150(A)	Sabine Wintner
1083	Mobula birostris	Sri Lanka	Fisheries landings	Y	Exchanged under institutional scientific exemption codes GB015 and US150(A)	Daniel Fernando
0750	Mobula birostris	Sri Lanka	Fisheries landings	Y	Pre-convention	Daniel Fernando
0729	Mobula birostris	Sri Lanka	Fisheries landings	Y	Pre-convention	Daniel Fernando
0720_dup	Mobula birostris	Sri Lanka	Fisheries landings	Y	Pre-convention	Daniel Fernando
0723	Mobula birostris	Sri Lanka	Fisheries landings	Y	Pre-convention	Daniel Fernando
0752	Mobula birostris	Sri Lanka	Fisheries landings	Y	Pre-convention	Daniel Fernando
1071	Mobula birostris	Sri Lanka	Fisheries landings	Y	Exchanged under institutional scientific exemption codes GB015 and US150(A)	Daniel Fernando
0743	Mobula birostris	Sri Lanka	Fisheries landings	Y	Pre-convention	Daniel Fernando
1085	Mobula birostris	Sri Lanka	Fisheries landings	Y	Exchanged under institutional scientific exemption codes GB015 and US150(A)	Daniel Fernando
0731	Mobula birostris	Sri Lanka	Fisheries landings	Y	Pre-convention	Daniel Fernando
1065	Mobula birostris	Sri Lanka	Fisheries landings	Y	Exchanged under institutional scientific exemption codes GB015 and US150(A)	Daniel Fernando
0722	Mobula birostris	Sri Lanka	Fisheries landings	Y	Pre-convention	Daniel Fernando
1066	Mobula birostris	Sri Lanka	Fisheries landings	N	Exchanged under institutional scientific exemption codes GB015 and US150(A)	Daniel Fernando
0728	Mobula birostris	Sri Lanka	Fisheries landings	N	Pre-convention	Daniel Fernando
1084	Mobula birostris	Sri Lanka	Fisheries landings	N	Exchanged under institutional scientific exemption codes GB015 and US150(A)	Daniel Fernando
0732	Mobula birostris	Sri Lanka	Fisheries landings	Y	Pre-convention	Daniel Fernando
0745	Mobula birostris	Sri Lanka	Fisheries landings	Y	Pre-convention	Daniel Fernando
1076	Mobula birostris	Sri Lanka	Fisheries landings	Y	Exchanged under institutional scientific exemption codes GB015 and US150(A)	Daniel Fernando
0742	Mobula birostris	Sri Lanka	Fisheries landings	Y	Pre-convention	Daniel Fernando
0719	Mobula birostris	Sri Lanka	Fisheries landings	Y	Pre-convention	Daniel Fernando
0730	Mobula birostris	Sri Lanka	Fisheries landings	Y	Pre-convention	Daniel Fernando
1074	Mobula birostris	Sri Lanka	Fisheries landings	Y	Exchanged under institutional scientific exemption codes GB015 and US150(A)	Daniel Fernando
0748	Mobula birostris	Sri Lanka	Fisheries landings	Y	Pre-convention	Daniel Fernando
0734	Mobula birostris	Sri Lanka	Fisheries landings	Y	Pre-convention	Daniel Fernando
0738	Mobula birostris	Sri Lanka	Fisheries landings	Y	Pre-convention	Daniel Fernando
1081	Mobula birostris	Sri Lanka	Fisheries landings	Y	Exchanged under institutional scientific exemption codes GB015 and US150(A)	Daniel Fernando
0727	Mobula birostris	Sri Lanka	Fisheries landings	Y	Pre-convention	Daniel Fernando
1072	Mobula birostris	Sri Lanka	Fisheries landings	Y	Exchanged under institutional scientific exemption codes GB015 and US150(A)	Daniel Fernando
1080	Mobula birostris	Sri Lanka	Fisheries landings	Y	Exchanged under institutional scientific exemption codes GB015 and US150(A)	Daniel Fernando
0751	Mobula birostris	Sri Lanka	Fisheries landings	Y	Pre-convention	Daniel Fernando
1075	Mobula birostris	Sri Lanka	Fisheries landings	Y	Exchanged under institutional scientific exemption codes GB015 and US150(A)	Daniel Fernando
0718	Mobula birostris	Sri Lanka	Fisheries landings	Y	Pre-convention	Daniel Fernando
0747	Mobula birostris	Sri Lanka	Fisheries landings	Y	Pre-convention	Daniel Fernando
1079	Mobula birostris	Sri Lanka	Fisheries landings	Y	Exchanged under institutional scientific exemption codes GB015 and US150(A)	Daniel Fernando
1078	Mobula birostris	Sri Lanka	Fisheries landings	Y	Exchanged under institutional scientific exemption codes GB015 and US150(A)	Daniel Fernando
0726	Mobula birostris	Sri Lanka	Fisheries landings	Y	Pre-convention	Daniel Fernando
0749	Mobula birostris	Sri Lanka	Fisheries landings	Y	Pre-convention	Daniel Fernando
0733	Mobula birostris	Sri Lanka	Fisheries landings	Y	Pre-convention	Daniel Fernando
1073	Mobula birostris	Sri Lanka	Fisheries landings	Y	Exchanged under institutional scientific exemption codes GB015 and US150(A)	Daniel Fernando
0724	Mobula birostris	Sri Lanka	Fisheries landings	Y	Pre-convention	Daniel Fernando
0737	Mobula birostris	Sri Lanka	Fisheries landings	N	Pre-convention	Daniel Fernando
1077	Mobula birostris	Sri Lanka	Fisheries landings	N	Exchanged under institutional scientific exemption codes GB015 and US150(A)	Daniel Fernando
0721	Mobula birostris	Sri Lanka	Fisheries landings	N	Pre-convention	Daniel Fernando
1104	Mobula birostris	The Philippines	Fisheries landings	Y	Exchanged under institutional scientific exemption codes GB015 and US150(A)	Alessandro Ponzo
1109	Mobula birostris	The Philippines	Fisheries landings	Y	Exchanged under institutional scientific exemption codes GB015 and US150(A)	Alessandro Ponzo
1135	Mobula birostris	The Philippines	Fisheries landings	Y	Exchanged under institutional scientific exemption codes GB015 and US150(A)	Alessandro Ponzo
1114	Mobula birostris	The Philippines	Fisheries landings	Y	Exchanged under institutional scientific exemption codes GB015 and US150(A)	Alessandro Ponzo
1123	Mobula birostris	The Philippines	Fisheries landings	Y	Exchanged under institutional scientific exemption codes GB015 and US150(A)	Alessandro Ponzo
1102	Mobula birostris	The Philippines	Fisheries landings	Y	Exchanged under institutional scientific exemption codes GB015 and US150(A)	Alessandro Ponzo
1103	Mobula birostris	The Philippines	Fisheries landings	Y	Exchanged under institutional scientific exemption codes GB015 and US150(A)	Alessandro Ponzo
1112	Mobula birostris	The Philippines	Fisheries landings	Y	Exchanged under institutional scientific exemption codes GB015 and US150(A)	Alessandro Ponzo
1127	Mobula birostris	The Philippines	Fisheries landings	Y	Exchanged under institutional scientific exemption codes GB015 and US150(A)	Alessandro Ponzo
1134	Mobula birostris	The Philippines	Fisheries landings	Y	Exchanged under institutional scientific exemption codes GB015 and US150(A)	Alessandro Ponzo
1105	Mobula birostris	The Philippines	Fisheries landings	Y	Exchanged under institutional scientific exemption codes GB015 and US150(A)	Alessandro Ponzo
1136	Mobula birostris	The Philippines	Fisheries landings	Y	Exchanged under institutional scientific exemption codes GB015 and US150(A)	Alessandro Ponzo
1119	Mobula birostris	The Philippines	Fisheries landings	Y	Exchanged under institutional scientific exemption codes GB015 and US150(A)	Alessandro Ponzo
1139	Mobula birostris	The Philippines	Fisheries landings	Y	Exchanged under institutional scientific exemption codes GB015 and US150(A)	Alessandro Ponzo
1131	Mobula birostris	The Philippines	Fisheries landings	Y	Exchanged under institutional scientific exemption codes GB015 and US150(A)	Alessandro Ponzo
1132	Mobula birostris	The Philippines	Fisheries landings	Y	Exchanged under institutional scientific exemption codes GB015 and US150(A)	Alessandro Ponzo
1122_lib3	Mobula birostris	The Philippines	Fisheries landings	Y	Exchanged under institutional scientific exemption codes GB015 and US150(A)	Alessandro Ponzo
1129	Mobula birostris	The Philippines	Fisheries landings	Y	Exchanged under institutional scientific exemption codes GB015 and US150(A)	Alessandro Ponzo
1108	Mobula birostris	The Philippines	Fisheries landings	Y	Exchanged under institutional scientific exemption codes GB015 and US150(A)	Alessandro Ponzo
1138	Mobula birostris	The Philippines	Fisheries landings	Y	Exchanged under institutional scientific exemption codes GB015 and US150(A)	Alessandro Ponzo
1128	Mobula birostris	The Philippines	Fisheries landings	Y	Exchanged under institutional scientific exemption codes GB015 and US150(A)	Alessandro Ponzo
1113	Mobula birostris	The Philippines	Fisheries landings	Y	Exchanged under institutional scientific exemption codes GB015 and US150(A)	Alessandro Ponzo
1107	Mobula birostris	The Philippines	Fisheries landings	N	Exchanged under institutional scientific exemption codes GB015 and US150(A)	Alessandro Ponzo
1121	Mobula birostris	The Philippines	Fisheries landings	N	Exchanged under institutional scientific exemption codes GB015 and US150(A)	Alessandro Ponzo
1124	Mobula birostris	The Philippines	Fisheries landings	N	Exchanged under institutional scientific exemption codes GB015 and US150(A)	Alessandro Ponzo
1106	Mobula birostris	The Philippines	Fisheries landings	N	Exchanged under institutional scientific exemption codes GB015 and US150(A)	Alessandro Ponzo
1116	Mobula birostris	The Philippines	Fisheries landings	N	Exchanged under institutional scientific exemption codes GB015 and US150(A)	Alessandro Ponzo
1118	Mobula birostris	The Philippines	Fisheries landings	N	Exchanged under institutional scientific exemption codes GB015 and US150(A)	Alessandro Ponzo
1110	Mobula birostris	The Philippines	Fisheries landings	N	Exchanged under institutional scientific exemption codes GB015 and US150(A)	Alessandro Ponzo
1111	Mobula birostris	The Philippines	Fisheries landings	N	Exchanged under institutional scientific exemption codes GB015 and US150(A)	Alessandro Ponzo
1115	Mobula birostris	The Philippines	Fisheries landings	N	Exchanged under institutional scientific exemption codes GB015 and US150(A)	Alessandro Ponzo
1117	Mobula birostris	The Philippines	Fisheries landings	N	Exchanged under institutional scientific exemption codes GB015 and US150(A)	Alessandro Ponzo
1120	Mobula birostris	The Philippines	Fisheries landings	N	Exchanged under institutional scientific exemption codes GB015 and US150(A)	Alessandro Ponzo
1125	Mobula birostris	The Philippines	Fisheries landings	N	Exchanged under institutional scientific exemption codes GB015 and US150(A)	Alessandro Ponzo
1126	Mobula birostris	The Philippines	Fisheries landings	N	Exchanged under institutional scientific exemption codes GB015 and US150(A)	Alessandro Ponzo
1133	Mobula birostris	The Philippines	Fisheries landings	N	Exchanged under institutional scientific exemption codes GB015 and US150(A)	Alessandro Ponzo
1137	Mobula birostris	The Philippines	Fisheries landings	N	Exchanged under institutional scientific exemption codes GB015 and US150(A)	Alessandro Ponzo
